# Supplementary material for: Analysis of Chloroplast Genomes Provides Insights Into the Evolution of Agropyron
Source: Front Genet. 2022 Jan 25;13:832809. doi: 10.3389/fgene.2022.832809 (PMC8821885; doi:10.3389/fgene.2022.832809)
Supplement: Supplementary file 1 [file DataSheet1.ZIP]

Archive with 17 entries (16 files):
- Additonal file/
- Additonal file/Table S1 A. cristatum L. Geartn. x A. desertorum Fisch. Schult..gene function state.xlsx
- Additonal file/Table S10 A. mongolicum Keng vs A. desertorum Fisch.Schult.cv.Nordan.all.gene.kaks.stat.xls
- Additonal file/Table S11 A. mongolicum Keng vs A. desertorum.all.gene.kaks.stat.xls
- Additonal file/Table S12 A. mongolicum Keng vs A. cristatum L. Geartn. x A. desertorum Fisch. Schult..all.gene.kaks.stat.xls
- Additonal file/Table S13 A. desertorum Fisch.Schult.cv.Nordan. vs A. desertorum.all.gene.kaks.stat.xls
- Additonal file/Table S14 A. desertorum vs A. cristatum L. Geartn. x A. desertorum Fisch. Schult..all.gene.kaks.stat.xls
- Additonal file/Table S15 A. desertorum Fisch.Schult.cv.Nordan. vs A. cristatum L. Geartn. x A. desertorum Fisch. Schult..all.gene.kaks.stat.xls
- Additonal file/Table S16 PI.xls
- Additonal file/Table S2 A. desertorum Fisch.Schult.cv.Nordan..xlsx
- Additonal file/Table S3 A. desertorum.gene function state.xlsx
- Additonal file/Table S4 A. michnoi Roshev..gene function state.xlsx
- Additonal file/Table S5 A. mongolicum Keng.gene function state.xlsx
- Additonal file/Table S6 A. michnoi Roshev. vs A. cristatum L. Geartn. x A. desertorum_Fisch._Schult..all.gene.kaks.stat.xls
- Additonal file/Table S7 A. michnoi Roshev.vs A. desertorum Fisch.Schult.cv.Nordan..all.gene.kaks.stat._.xls
- Additonal file/Table S8 A. michnoi Roshev. vs A. desertorum.all.gene.kaks.stat.xls
- Additonal file/Table S9 A. michnoi Roshev. vs A. mongolicum Keng .xls
