# Supplementary material for: Analysis of Chloroplast Genomes Provides Insights Into the Evolution of Agropyron
Source: Front Genet. 2022 Jan 25;13:832809. doi: 10.3389/fgene.2022.832809 (PMC8821885; doi:10.3389/fgene.2022.832809)
Supplement: Supplementary file 1 [file DataSheet1.ZIP › Additonal file/Table S10 A. mongolicum Keng vs A. desertorum Fisch.Schult.cv.Nordan.all.gene.kaks.stat.xls]

Allgene	Ka:NaN	Ks:NaN	Ka/Ks:NaN
KaKs>1	0
KaKs=1	0
KaKs<1	1
Sequence	Method	Ka	Ks	Ka/Ks	P-Value(Fisher)	Length
Agropyron_mongolicum_Keng_petN vs Agropyron_desertorum_Fisch._Schult.cv.Nordan_petN	MLWL	NA	NA	NA	NA	87
Agropyron_mongolicum_Keng_rpoB vs Agropyron_desertorum_Fisch._Schult.cv.Nordan_rpoB	MLWL	NA	NA	NA	NA	3228
Agropyron_mongolicum_Keng_rpoC1 vs Agropyron_desertorum_Fisch._Schult.cv.Nordan_rpoC1	MLWL	NA	NA	NA	NA	2046
Agropyron_mongolicum_Keng_rpoC2 vs Agropyron_desertorum_Fisch._Schult.cv.Nordan_rpoC2	MLWL	NA	0.00256502	0	NA	4425
Agropyron_mongolicum_Keng_rps2 vs Agropyron_desertorum_Fisch._Schult.cv.Nordan_rps2	MLWL	NA	NA	NA	NA	708
Agropyron_mongolicum_Keng_atpI vs Agropyron_desertorum_Fisch._Schult.cv.Nordan_atpI	MLWL	NA	0.00712596	0	NA	741
Agropyron_mongolicum_Keng_atpH vs Agropyron_desertorum_Fisch._Schult.cv.Nordan_atpH	MLWL	NA	NA	NA	NA	243
Agropyron_mongolicum_Keng_atpF vs Agropyron_desertorum_Fisch._Schult.cv.Nordan_atpF	MLWL	NA	NA	NA	NA	564
Agropyron_mongolicum_Keng_atpA vs Agropyron_desertorum_Fisch._Schult.cv.Nordan_atpA	MLWL	NA	0.00333396	0	NA	1512
Agropyron_mongolicum_Keng_rps14 vs Agropyron_desertorum_Fisch._Schult.cv.Nordan_rps14	MLWL	NA	NA	NA	NA	309
Agropyron_mongolicum_Keng_psbA vs Agropyron_desertorum_Fisch._Schult.cv.Nordan_psbA	MLWL	NA	0.00495639	0	NA	1059
Agropyron_mongolicum_Keng_psaB vs Agropyron_desertorum_Fisch._Schult.cv.Nordan_psaB	MLWL	NA	NA	NA	NA	2202
Agropyron_mongolicum_Keng_psaA vs Agropyron_desertorum_Fisch._Schult.cv.Nordan_psaA	MLWL	NA	NA	NA	NA	2250
Agropyron_mongolicum_Keng_ycf3 vs Agropyron_desertorum_Fisch._Schult.cv.Nordan_ycf3	MLWL	NA	NA	NA	NA	516
Agropyron_mongolicum_Keng_rps4 vs Agropyron_desertorum_Fisch._Schult.cv.Nordan_rps4	MLWL	NA	NA	NA	NA	603
Agropyron_mongolicum_Keng_ndhJ vs Agropyron_desertorum_Fisch._Schult.cv.Nordan_ndhJ	MLWL	NA	NA	NA	NA	477
Agropyron_mongolicum_Keng_ndhK vs Agropyron_desertorum_Fisch._Schult.cv.Nordan_ndhK	MLWL	NA	NA	NA	NA	735
Agropyron_mongolicum_Keng_ndhC vs Agropyron_desertorum_Fisch._Schult.cv.Nordan_ndhC	MLWL	NA	NA	NA	NA	360
Agropyron_mongolicum_Keng_atpE vs Agropyron_desertorum_Fisch._Schult.cv.Nordan_atpE	MLWL	NA	NA	NA	NA	411
Agropyron_mongolicum_Keng_atpB vs Agropyron_desertorum_Fisch._Schult.cv.Nordan_atpB	MLWL	NA	NA	NA	NA	1494
Agropyron_mongolicum_Keng_rbcL vs Agropyron_desertorum_Fisch._Schult.cv.Nordan_rbcL	MLWL	0.000872775	NA	NA	NA	1431
Agropyron_mongolicum_Keng_matK vs Agropyron_desertorum_Fisch._Schult.cv.Nordan_matK	MLWL	NA	NA	NA	NA	1533
Agropyron_mongolicum_Keng_psaI vs Agropyron_desertorum_Fisch._Schult.cv.Nordan_psaI	MLWL	NA	NA	NA	NA	108
Agropyron_mongolicum_Keng_ycf4 vs Agropyron_desertorum_Fisch._Schult.cv.Nordan_ycf4	MLWL	NA	NA	NA	NA	555
Agropyron_mongolicum_Keng_cemA vs Agropyron_desertorum_Fisch._Schult.cv.Nordan_cemA	MLWL	NA	NA	NA	NA	690
Agropyron_mongolicum_Keng_petA vs Agropyron_desertorum_Fisch._Schult.cv.Nordan_petA	MLWL	NA	NA	NA	NA	960
Agropyron_mongolicum_Keng_psbJ vs Agropyron_desertorum_Fisch._Schult.cv.Nordan_psbJ	MLWL	0.0111342	NA	NA	NA	120
Agropyron_mongolicum_Keng_psbL vs Agropyron_desertorum_Fisch._Schult.cv.Nordan_psbL	MLWL	NA	NA	NA	NA	114
Agropyron_mongolicum_Keng_psbF vs Agropyron_desertorum_Fisch._Schult.cv.Nordan_psbF	MLWL	NA	NA	NA	NA	117
Agropyron_mongolicum_Keng_psbE vs Agropyron_desertorum_Fisch._Schult.cv.Nordan_psbE	MLWL	NA	NA	NA	NA	249
Agropyron_mongolicum_Keng_petL vs Agropyron_desertorum_Fisch._Schult.cv.Nordan_petL	MLWL	0.0139661	NA	NA	NA	93
Agropyron_mongolicum_Keng_petG vs Agropyron_desertorum_Fisch._Schult.cv.Nordan_petG	MLWL	NA	NA	NA	NA	111
Agropyron_mongolicum_Keng_rps16 vs Agropyron_desertorum_Fisch._Schult.cv.Nordan_rps16	MLWL	NA	NA	NA	NA	273
Agropyron_mongolicum_Keng_psaJ vs Agropyron_desertorum_Fisch._Schult.cv.Nordan_psaJ	MLWL	NA	NA	NA	NA	126
Agropyron_mongolicum_Keng_rpl33 vs Agropyron_desertorum_Fisch._Schult.cv.Nordan_rpl33	MLWL	NA	NA	NA	NA	198
Agropyron_mongolicum_Keng_rps18 vs Agropyron_desertorum_Fisch._Schult.cv.Nordan_rps18	MLWL	NA	NA	NA	NA	510
Agropyron_mongolicum_Keng_rpl20 vs Agropyron_desertorum_Fisch._Schult.cv.Nordan_rpl20	MLWL	NA	NA	NA	NA	357
Agropyron_mongolicum_Keng_rps12 vs Agropyron_desertorum_Fisch._Schult.cv.Nordan_rps12-2	MLWL	NA	NA	NA	NA	372
Agropyron_mongolicum_Keng_clpP vs Agropyron_desertorum_Fisch._Schult.cv.Nordan_clpP	MLWL	NA	NA	NA	NA	648
Agropyron_mongolicum_Keng_psbB vs Agropyron_desertorum_Fisch._Schult.cv.Nordan_psbB	MLWL	NA	NA	NA	NA	1524
Agropyron_mongolicum_Keng_psbT vs Agropyron_desertorum_Fisch._Schult.cv.Nordan_psbT	MLWL	NA	NA	NA	NA	114
Agropyron_mongolicum_Keng_psbN vs Agropyron_desertorum_Fisch._Schult.cv.Nordan_psbN	MLWL	NA	NA	NA	NA	129
Agropyron_mongolicum_Keng_psbH vs Agropyron_desertorum_Fisch._Schult.cv.Nordan_psbH	MLWL	NA	NA	NA	NA	219
Agropyron_mongolicum_Keng_psbK vs Agropyron_desertorum_Fisch._Schult.cv.Nordan_psbK	MLWL	NA	NA	NA	NA	183
Agropyron_mongolicum_Keng_petB vs Agropyron_desertorum_Fisch._Schult.cv.Nordan_petB	MLWL	NA	NA	NA	NA	645
Agropyron_mongolicum_Keng_petD vs Agropyron_desertorum_Fisch._Schult.cv.Nordan_petD	MLWL	NA	NA	NA	NA	486
Agropyron_mongolicum_Keng_rpoA vs Agropyron_desertorum_Fisch._Schult.cv.Nordan_rpoA	MLWL	NA	NA	NA	NA	1017
Agropyron_mongolicum_Keng_rps11 vs Agropyron_desertorum_Fisch._Schult.cv.Nordan_rps11	MLWL	NA	NA	NA	NA	429
Agropyron_mongolicum_Keng_rpl36 vs Agropyron_desertorum_Fisch._Schult.cv.Nordan_rpl36	MLWL	NA	NA	NA	NA	111
Agropyron_mongolicum_Keng_infA vs Agropyron_desertorum_Fisch._Schult.cv.Nordan_infA	MLWL	NA	NA	NA	NA	339
Agropyron_mongolicum_Keng_rps8 vs Agropyron_desertorum_Fisch._Schult.cv.Nordan_rps8	MLWL	NA	NA	NA	NA	408
Agropyron_mongolicum_Keng_rpl14 vs Agropyron_desertorum_Fisch._Schult.cv.Nordan_rpl14	MLWL	NA	NA	NA	NA	369
Agropyron_mongolicum_Keng_rpl16 vs Agropyron_desertorum_Fisch._Schult.cv.Nordan_rpl16	MLWL	NA	NA	NA	NA	408
Agropyron_mongolicum_Keng_rps3 vs Agropyron_desertorum_Fisch._Schult.cv.Nordan_rps3	MLWL	NA	NA	NA	NA	717
Agropyron_mongolicum_Keng_psbI vs Agropyron_desertorum_Fisch._Schult.cv.Nordan_psbI	MLWL	NA	NA	NA	NA	108
Agropyron_mongolicum_Keng_rpl22 vs Agropyron_desertorum_Fisch._Schult.cv.Nordan_rpl22	MLWL	NA	NA	NA	NA	447
Agropyron_mongolicum_Keng_rps19 vs Agropyron_desertorum_Fisch._Schult.cv.Nordan_rps19-2	MLWL	NA	NA	NA	NA	279
Agropyron_mongolicum_Keng_rpl2 vs Agropyron_desertorum_Fisch._Schult.cv.Nordan_rpl2	MLWL	#NAME?	#NAME?	#NAME?	NA	0
	MLWL	#NAME?	#NAME?	#NAME?	NA	0
Agropyron_mongolicum_Keng_rpl23 vs Agropyron_desertorum_Fisch._Schult.cv.Nordan_rpl23-2	MLWL	NA	NA	NA	NA	279
Agropyron_mongolicum_Keng_ndhB vs Agropyron_desertorum_Fisch._Schult.cv.Nordan_ndhB-2	MLWL	NA	NA	NA	NA	1530
Agropyron_mongolicum_Keng_rps7 vs Agropyron_desertorum_Fisch._Schult.cv.Nordan_rps7-2	MLWL	NA	NA	NA	NA	468
Agropyron_mongolicum_Keng_rps12-2 vs Agropyron_desertorum_Fisch._Schult.cv.Nordan_rps12-2	MLWL	NA	NA	NA	NA	372
Agropyron_mongolicum_Keng_rps15 vs Agropyron_desertorum_Fisch._Schult.cv.Nordan_rps15-2	MLWL	NA	NA	NA	NA	270
Agropyron_mongolicum_Keng_ndhF vs Agropyron_desertorum_Fisch._Schult.cv.Nordan_ndhF	MLWL	NA	NA	NA	NA	2217
Agropyron_mongolicum_Keng_rpl32 vs Agropyron_desertorum_Fisch._Schult.cv.Nordan_rpl32	MLWL	NA	NA	NA	NA	189
Agropyron_mongolicum_Keng_psbD vs Agropyron_desertorum_Fisch._Schult.cv.Nordan_psbD	MLWL	NA	NA	NA	NA	1059
Agropyron_mongolicum_Keng_ccsA vs Agropyron_desertorum_Fisch._Schult.cv.Nordan_ccsA	MLWL	0.00134839	0.00456558	0.295339	0.0529376	966
Agropyron_mongolicum_Keng_ndhD vs Agropyron_desertorum_Fisch._Schult.cv.Nordan_ndhD	MLWL	NA	NA	NA	NA	1500
Agropyron_mongolicum_Keng_psaC vs Agropyron_desertorum_Fisch._Schult.cv.Nordan_psaC	MLWL	NA	NA	NA	NA	243
Agropyron_mongolicum_Keng_ndhE vs Agropyron_desertorum_Fisch._Schult.cv.Nordan_ndhE	MLWL	NA	NA	NA	NA	303
Agropyron_mongolicum_Keng_ndhG vs Agropyron_desertorum_Fisch._Schult.cv.Nordan_ndhG	MLWL	NA	NA	NA	NA	528
Agropyron_mongolicum_Keng_ndhI vs Agropyron_desertorum_Fisch._Schult.cv.Nordan_ndhI	MLWL	NA	NA	NA	NA	540
Agropyron_mongolicum_Keng_ndhA vs Agropyron_desertorum_Fisch._Schult.cv.Nordan_ndhA	MLWL	NA	NA	NA	NA	1086
Agropyron_mongolicum_Keng_ndhH vs Agropyron_desertorum_Fisch._Schult.cv.Nordan_ndhH	MLWL	NA	NA	NA	NA	1179
Agropyron_mongolicum_Keng_rps15-2 vs Agropyron_desertorum_Fisch._Schult.cv.Nordan_rps15-2	MLWL	NA	NA	NA	NA	270
Agropyron_mongolicum_Keng_rps7-2 vs Agropyron_desertorum_Fisch._Schult.cv.Nordan_rps7-2	MLWL	NA	NA	NA	NA	468
Agropyron_mongolicum_Keng_psbC vs Agropyron_desertorum_Fisch._Schult.cv.Nordan_psbC	MLWL	NA	NA	NA	NA	1419
Agropyron_mongolicum_Keng_ndhB-2 vs Agropyron_desertorum_Fisch._Schult.cv.Nordan_ndhB-2	MLWL	NA	NA	NA	NA	1530
Agropyron_mongolicum_Keng_rpl23-2 vs Agropyron_desertorum_Fisch._Schult.cv.Nordan_rpl23-2	MLWL	NA	NA	NA	NA	279
Agropyron_mongolicum_Keng_rpl2-2 vs Agropyron_desertorum_Fisch._Schult.cv.Nordan_rpl2-2	MLWL	#NAME?	#NAME?	#NAME?	NA	0
	MLWL	#NAME?	#NAME?	#NAME?	NA	0
Agropyron_mongolicum_Keng_rps19-2 vs Agropyron_desertorum_Fisch._Schult.cv.Nordan_rps19-2	MLWL	NA	NA	NA	NA	279
Agropyron_mongolicum_Keng_psbZ vs Agropyron_desertorum_Fisch._Schult.cv.Nordan_psbZ	MLWL	NA	NA	NA	NA	186
Agropyron_mongolicum_Keng_psbM vs Agropyron_desertorum_Fisch._Schult.cv.Nordan_psbM	MLWL	NA	NA	NA	NA	102
