# Supplementary material for: Analysis of Chloroplast Genomes Provides Insights Into the Evolution of Agropyron
Source: Front Genet. 2022 Jan 25;13:832809. doi: 10.3389/fgene.2022.832809 (PMC8821885; doi:10.3389/fgene.2022.832809)
Supplement: Supplementary file 1 [file DataSheet1.ZIP › Additonal file/Table S13 A. desertorum Fisch.Schult.cv.Nordan. vs A. desertorum.all.gene.kaks.stat.xls]

Allgene	Ka:NaN	Ks:NaN	Ka/Ks:NaN
KaKs>1	0
KaKs=1	0
KaKs<1	0
Sequence	Method	Ka	Ks	Ka/Ks	P-Value(Fisher)	Length
Agropyron_desertorum_Fisch._Schult.cv.Nordan._petN vs Agropyron_desertorum_petN	MLWL	NA	NA	NA	NA	87
Agropyron_desertorum_Fisch._Schult.cv.Nordan._rpoB vs Agropyron_desertorum_rpoB	MLWL	NA	NA	NA	NA	3228
Agropyron_desertorum_Fisch._Schult.cv.Nordan._rpoC1 vs Agropyron_desertorum_rpoC1	MLWL	NA	NA	NA	NA	2046
Agropyron_desertorum_Fisch._Schult.cv.Nordan._rpoC2 vs Agropyron_desertorum_rpoC2	MLWL	NA	NA	NA	NA	4425
Agropyron_desertorum_Fisch._Schult.cv.Nordan._rps2 vs Agropyron_desertorum_rps2	MLWL	NA	NA	NA	NA	708
Agropyron_desertorum_Fisch._Schult.cv.Nordan._atpI vs Agropyron_desertorum_atpI	MLWL	NA	NA	NA	NA	741
Agropyron_desertorum_Fisch._Schult.cv.Nordan._atpH vs Agropyron_desertorum_atpH	MLWL	NA	NA	NA	NA	243
Agropyron_desertorum_Fisch._Schult.cv.Nordan._atpF vs Agropyron_desertorum_atpF	MLWL	NA	NA	NA	NA	564
Agropyron_desertorum_Fisch._Schult.cv.Nordan._atpA vs Agropyron_desertorum_atpA	MLWL	NA	0.00333396	0	NA	1512
Agropyron_desertorum_Fisch._Schult.cv.Nordan._rps14 vs Agropyron_desertorum_rps14	MLWL	NA	NA	NA	NA	309
Agropyron_desertorum_Fisch._Schult.cv.Nordan._psbA vs Agropyron_desertorum_psbA	MLWL	NA	0.00495639	0	NA	1059
Agropyron_desertorum_Fisch._Schult.cv.Nordan._psaB vs Agropyron_desertorum_psaB	MLWL	NA	NA	NA	NA	2202
Agropyron_desertorum_Fisch._Schult.cv.Nordan._psaA vs Agropyron_desertorum_psaA	MLWL	NA	NA	NA	NA	2250
Agropyron_desertorum_Fisch._Schult.cv.Nordan._ycf3 vs Agropyron_desertorum_ycf3	MLWL	NA	NA	NA	NA	516
Agropyron_desertorum_Fisch._Schult.cv.Nordan._rps4 vs Agropyron_desertorum_rps4	MLWL	NA	NA	NA	NA	603
Agropyron_desertorum_Fisch._Schult.cv.Nordan._ndhJ vs Agropyron_desertorum_ndhJ	MLWL	NA	NA	NA	NA	477
Agropyron_desertorum_Fisch._Schult.cv.Nordan._ndhK vs Agropyron_desertorum_ndhK	MLWL	NA	NA	NA	NA	735
Agropyron_desertorum_Fisch._Schult.cv.Nordan._ndhC vs Agropyron_desertorum_ndhC	MLWL	NA	NA	NA	NA	360
Agropyron_desertorum_Fisch._Schult.cv.Nordan._atpE vs Agropyron_desertorum_atpE	MLWL	NA	NA	NA	NA	411
Agropyron_desertorum_Fisch._Schult.cv.Nordan._atpB vs Agropyron_desertorum_atpB	MLWL	NA	NA	NA	NA	1494
Agropyron_desertorum_Fisch._Schult.cv.Nordan._rbcL vs Agropyron_desertorum_rbcL	MLWL	NA	NA	NA	NA	1431
Agropyron_desertorum_Fisch._Schult.cv.Nordan._matK vs Agropyron_desertorum_matK	MLWL	NA	NA	NA	NA	1533
Agropyron_desertorum_Fisch._Schult.cv.Nordan._psaI vs Agropyron_desertorum_psaI	MLWL	NA	NA	NA	NA	108
Agropyron_desertorum_Fisch._Schult.cv.Nordan._ycf4 vs Agropyron_desertorum_ycf4	MLWL	NA	NA	NA	NA	555
Agropyron_desertorum_Fisch._Schult.cv.Nordan._cemA vs Agropyron_desertorum_cemA	MLWL	NA	NA	NA	NA	690
Agropyron_desertorum_Fisch._Schult.cv.Nordan._petA vs Agropyron_desertorum_petA	MLWL	NA	0.00546048	0	NA	960
Agropyron_desertorum_Fisch._Schult.cv.Nordan._psbJ vs Agropyron_desertorum_psbJ	MLWL	NA	NA	NA	NA	120
Agropyron_desertorum_Fisch._Schult.cv.Nordan._psbL vs Agropyron_desertorum_psbL	MLWL	NA	NA	NA	NA	114
Agropyron_desertorum_Fisch._Schult.cv.Nordan._psbF vs Agropyron_desertorum_psbF	MLWL	NA	NA	NA	NA	117
Agropyron_desertorum_Fisch._Schult.cv.Nordan._psbE vs Agropyron_desertorum_psbE	MLWL	NA	NA	NA	NA	249
Agropyron_desertorum_Fisch._Schult.cv.Nordan._petL vs Agropyron_desertorum_petL	MLWL	NA	NA	NA	NA	93
Agropyron_desertorum_Fisch._Schult.cv.Nordan._petG vs Agropyron_desertorum_petG	MLWL	NA	NA	NA	NA	111
Agropyron_desertorum_Fisch._Schult.cv.Nordan._rps16 vs Agropyron_desertorum_rps16	MLWL	NA	NA	NA	NA	273
Agropyron_desertorum_Fisch._Schult.cv.Nordan._psaJ vs Agropyron_desertorum_psaJ	MLWL	NA	NA	NA	NA	126
Agropyron_desertorum_Fisch._Schult.cv.Nordan._rpl33 vs Agropyron_desertorum_rpl33	MLWL	NA	NA	NA	NA	198
Agropyron_desertorum_Fisch._Schult.cv.Nordan._rps18 vs Agropyron_desertorum_rps18	MLWL	NA	NA	NA	NA	510
Agropyron_desertorum_Fisch._Schult.cv.Nordan._rpl20 vs Agropyron_desertorum_rpl20	MLWL	NA	NA	NA	NA	357
Agropyron_desertorum_Fisch._Schult.cv.Nordan._rps12 vs Agropyron_desertorum_rps12-2	MLWL	NA	NA	NA	NA	372
Agropyron_desertorum_Fisch._Schult.cv.Nordan._clpP vs Agropyron_desertorum_clpP	MLWL	NA	NA	NA	NA	648
Agropyron_desertorum_Fisch._Schult.cv.Nordan._psbB vs Agropyron_desertorum_psbB	MLWL	NA	NA	NA	NA	1524
Agropyron_desertorum_Fisch._Schult.cv.Nordan._psbT vs Agropyron_desertorum_psbT	MLWL	NA	NA	NA	NA	114
Agropyron_desertorum_Fisch._Schult.cv.Nordan._psbN vs Agropyron_desertorum_psbN	MLWL	NA	NA	NA	NA	129
Agropyron_desertorum_Fisch._Schult.cv.Nordan._psbH vs Agropyron_desertorum_psbH	MLWL	NA	NA	NA	NA	219
Agropyron_desertorum_Fisch._Schult.cv.Nordan._psbK vs Agropyron_desertorum_psbK	MLWL	NA	NA	NA	NA	183
Agropyron_desertorum_Fisch._Schult.cv.Nordan._petB vs Agropyron_desertorum_petB	MLWL	NA	NA	NA	NA	645
Agropyron_desertorum_Fisch._Schult.cv.Nordan._petD vs Agropyron_desertorum_petD	MLWL	NA	NA	NA	NA	486
Agropyron_desertorum_Fisch._Schult.cv.Nordan._rpoA vs Agropyron_desertorum_rpoA	MLWL	NA	NA	NA	NA	1017
Agropyron_desertorum_Fisch._Schult.cv.Nordan._rps11 vs Agropyron_desertorum_rps11	MLWL	NA	NA	NA	NA	429
Agropyron_desertorum_Fisch._Schult.cv.Nordan._rpl36 vs Agropyron_desertorum_rpl36	MLWL	NA	NA	NA	NA	111
Agropyron_desertorum_Fisch._Schult.cv.Nordan._infA vs Agropyron_desertorum_infA	MLWL	NA	NA	NA	NA	339
Agropyron_desertorum_Fisch._Schult.cv.Nordan._rps8 vs Agropyron_desertorum_rps8	MLWL	NA	NA	NA	NA	408
Agropyron_desertorum_Fisch._Schult.cv.Nordan._rpl14 vs Agropyron_desertorum_rpl14	MLWL	NA	NA	NA	NA	369
Agropyron_desertorum_Fisch._Schult.cv.Nordan._rpl16 vs Agropyron_desertorum_rpl16	MLWL	NA	NA	NA	NA	408
Agropyron_desertorum_Fisch._Schult.cv.Nordan._rps3 vs Agropyron_desertorum_rps3	MLWL	NA	NA	NA	NA	717
Agropyron_desertorum_Fisch._Schult.cv.Nordan._psbI vs Agropyron_desertorum_psbI	MLWL	NA	NA	NA	NA	108
Agropyron_desertorum_Fisch._Schult.cv.Nordan._rpl22 vs Agropyron_desertorum_rpl22	MLWL	NA	NA	NA	NA	447
Agropyron_desertorum_Fisch._Schult.cv.Nordan._rps19 vs Agropyron_desertorum_rps19-2	MLWL	NA	NA	NA	NA	279
Agropyron_desertorum_Fisch._Schult.cv.Nordan._rpl2 vs Agropyron_desertorum_rpl2	MLWL	#NAME?	#NAME?	#NAME?	NA	0
	MLWL	#NAME?	#NAME?	#NAME?	NA	0
Agropyron_desertorum_Fisch._Schult.cv.Nordan._rpl23 vs Agropyron_desertorum_rpl23-2	MLWL	NA	NA	NA	NA	279
Agropyron_desertorum_Fisch._Schult.cv.Nordan._ndhB vs Agropyron_desertorum_ndhB-2	MLWL	NA	NA	NA	NA	1530
Agropyron_desertorum_Fisch._Schult.cv.Nordan._rps7 vs Agropyron_desertorum_rps7-2	MLWL	NA	NA	NA	NA	468
Agropyron_desertorum_Fisch._Schult.cv.Nordan._rps12-2 vs Agropyron_desertorum_rps12-2	MLWL	NA	NA	NA	NA	372
Agropyron_desertorum_Fisch._Schult.cv.Nordan._rps15 vs Agropyron_desertorum_rps15-2	MLWL	NA	NA	NA	NA	270
Agropyron_desertorum_Fisch._Schult.cv.Nordan._ndhF vs Agropyron_desertorum_ndhF	MLWL	NA	NA	NA	NA	2217
Agropyron_desertorum_Fisch._Schult.cv.Nordan._rpl32 vs Agropyron_desertorum_rpl32	MLWL	NA	NA	NA	NA	189
Agropyron_desertorum_Fisch._Schult.cv.Nordan._psbD vs Agropyron_desertorum_psbD	MLWL	NA	NA	NA	NA	1059
Agropyron_desertorum_Fisch._Schult.cv.Nordan._ccsA vs Agropyron_desertorum_ccsA	MLWL	NA	NA	NA	NA	966
Agropyron_desertorum_Fisch._Schult.cv.Nordan._ndhD vs Agropyron_desertorum_ndhD	MLWL	NA	0.003646	0	NA	1500
Agropyron_desertorum_Fisch._Schult.cv.Nordan._psaC vs Agropyron_desertorum_psaC	MLWL	NA	NA	NA	NA	243
Agropyron_desertorum_Fisch._Schult.cv.Nordan._ndhE vs Agropyron_desertorum_ndhE	MLWL	NA	NA	NA	NA	303
Agropyron_desertorum_Fisch._Schult.cv.Nordan._ndhG vs Agropyron_desertorum_ndhG	MLWL	NA	NA	NA	NA	528
Agropyron_desertorum_Fisch._Schult.cv.Nordan._ndhI vs Agropyron_desertorum_ndhI	MLWL	NA	NA	NA	NA	540
Agropyron_desertorum_Fisch._Schult.cv.Nordan._ndhA vs Agropyron_desertorum_ndhA	MLWL	NA	NA	NA	NA	1086
Agropyron_desertorum_Fisch._Schult.cv.Nordan._ndhH vs Agropyron_desertorum_ndhH	MLWL	NA	NA	NA	NA	1179
Agropyron_desertorum_Fisch._Schult.cv.Nordan._rps15-2 vs Agropyron_desertorum_rps15-2	MLWL	NA	NA	NA	NA	270
Agropyron_desertorum_Fisch._Schult.cv.Nordan._rps7-2 vs Agropyron_desertorum_rps7-2	MLWL	NA	NA	NA	NA	468
Agropyron_desertorum_Fisch._Schult.cv.Nordan._psbC vs Agropyron_desertorum_psbC	MLWL	NA	NA	NA	NA	1419
Agropyron_desertorum_Fisch._Schult.cv.Nordan._ndhB-2 vs Agropyron_desertorum_ndhB-2	MLWL	NA	NA	NA	NA	1530
Agropyron_desertorum_Fisch._Schult.cv.Nordan._rpl23-2 vs Agropyron_desertorum_rpl23-2	MLWL	NA	NA	NA	NA	279
Agropyron_desertorum_Fisch._Schult.cv.Nordan._rpl2-2 vs Agropyron_desertorum_rpl2-2	MLWL	#NAME?	#NAME?	#NAME?	NA	0
	MLWL	#NAME?	#NAME?	#NAME?	NA	0
Agropyron_desertorum_Fisch._Schult.cv.Nordan._rps19-2 vs Agropyron_desertorum_rps19-2	MLWL	NA	NA	NA	NA	279
Agropyron_desertorum_Fisch._Schult.cv.Nordan._psbZ vs Agropyron_desertorum_psbZ	MLWL	NA	NA	NA	NA	186
Agropyron_desertorum_Fisch._Schult.cv.Nordan._psbM vs Agropyron_desertorum_psbM	MLWL	NA	NA	NA	NA	102
