# Supplementary material for: Analysis of Chloroplast Genomes Provides Insights Into the Evolution of Agropyron
Source: Front Genet. 2022 Jan 25;13:832809. doi: 10.3389/fgene.2022.832809 (PMC8821885; doi:10.3389/fgene.2022.832809)
Supplement: Supplementary file 1 [file DataSheet1.ZIP › Additonal file/Table S14 A. desertorum vs A. cristatum L. Geartn. x A. desertorum Fisch. Schult..all.gene.kaks.stat.xls]

Allgene	Ka:NaN	Ks:NaN	Ka/Ks:NaN
KaKs>1	0
KaKs=1	0
KaKs<1	0
Sequence	Method	Ka	Ks	Ka/Ks	P-Value(Fisher)	Length
Agropyron_desertorum_petN vs A._cristatum_L._Geartn._x_A._desertorum_Fisch._Schult._petN	MLWL	NA	NA	NA	NA	87
Agropyron_desertorum_rpoB vs A._cristatum_L._Geartn._x_A._desertorum_Fisch._Schult._rpoB	MLWL	NA	NA	NA	NA	3228
Agropyron_desertorum_rpoC1 vs A._cristatum_L._Geartn._x_A._desertorum_Fisch._Schult._rpoC1	MLWL	NA	NA	NA	NA	2046
Agropyron_desertorum_rpoC2 vs A._cristatum_L._Geartn._x_A._desertorum_Fisch._Schult._rpoC2	MLWL	NA	NA	NA	NA	4425
Agropyron_desertorum_rps2 vs A._cristatum_L._Geartn._x_A._desertorum_Fisch._Schult._rps2	MLWL	NA	NA	NA	NA	708
Agropyron_desertorum_atpI vs A._cristatum_L._Geartn._x_A._desertorum_Fisch._Schult._atpI	MLWL	NA	NA	NA	NA	741
Agropyron_desertorum_atpH vs A._cristatum_L._Geartn._x_A._desertorum_Fisch._Schult._atpH	MLWL	NA	NA	NA	NA	243
Agropyron_desertorum_atpF vs A._cristatum_L._Geartn._x_A._desertorum_Fisch._Schult._atpF	MLWL	NA	NA	NA	NA	564
Agropyron_desertorum_atpA vs A._cristatum_L._Geartn._x_A._desertorum_Fisch._Schult._atpA	MLWL	NA	NA	NA	NA	1512
Agropyron_desertorum_rps14 vs A._cristatum_L._Geartn._x_A._desertorum_Fisch._Schult._rps14	MLWL	NA	NA	NA	NA	309
Agropyron_desertorum_psbA vs A._cristatum_L._Geartn._x_A._desertorum_Fisch._Schult._psbA	MLWL	NA	NA	NA	NA	1059
Agropyron_desertorum_psaB vs A._cristatum_L._Geartn._x_A._desertorum_Fisch._Schult._psaB	MLWL	NA	NA	NA	NA	2202
Agropyron_desertorum_psaA vs A._cristatum_L._Geartn._x_A._desertorum_Fisch._Schult._psaA	MLWL	NA	NA	NA	NA	2250
Agropyron_desertorum_ycf3 vs A._cristatum_L._Geartn._x_A._desertorum_Fisch._Schult._ycf3	MLWL	NA	NA	NA	NA	516
Agropyron_desertorum_rps4 vs A._cristatum_L._Geartn._x_A._desertorum_Fisch._Schult._rps4	MLWL	NA	NA	NA	NA	603
Agropyron_desertorum_ndhJ vs A._cristatum_L._Geartn._x_A._desertorum_Fisch._Schult._ndhJ	MLWL	NA	NA	NA	NA	477
Agropyron_desertorum_ndhK vs A._cristatum_L._Geartn._x_A._desertorum_Fisch._Schult._ndhK	MLWL	NA	NA	NA	NA	735
Agropyron_desertorum_ndhC vs A._cristatum_L._Geartn._x_A._desertorum_Fisch._Schult._ndhC	MLWL	NA	NA	NA	NA	360
Agropyron_desertorum_atpE vs A._cristatum_L._Geartn._x_A._desertorum_Fisch._Schult._atpE	MLWL	NA	NA	NA	NA	411
Agropyron_desertorum_atpB vs A._cristatum_L._Geartn._x_A._desertorum_Fisch._Schult._atpB	MLWL	NA	NA	NA	NA	1494
Agropyron_desertorum_rbcL vs A._cristatum_L._Geartn._x_A._desertorum_Fisch._Schult._rbcL	MLWL	NA	NA	NA	NA	1431
Agropyron_desertorum_matK vs A._cristatum_L._Geartn._x_A._desertorum_Fisch._Schult._matK	MLWL	NA	NA	NA	NA	1533
Agropyron_desertorum_psaI vs A._cristatum_L._Geartn._x_A._desertorum_Fisch._Schult._psaI	MLWL	NA	NA	NA	NA	108
Agropyron_desertorum_ycf4 vs A._cristatum_L._Geartn._x_A._desertorum_Fisch._Schult._ycf4	MLWL	NA	NA	NA	NA	555
Agropyron_desertorum_cemA vs A._cristatum_L._Geartn._x_A._desertorum_Fisch._Schult._cemA	MLWL	NA	NA	NA	NA	690
Agropyron_desertorum_petA vs A._cristatum_L._Geartn._x_A._desertorum_Fisch._Schult._petA	MLWL	NA	NA	NA	NA	960
Agropyron_desertorum_psbJ vs A._cristatum_L._Geartn._x_A._desertorum_Fisch._Schult._psbJ	MLWL	NA	NA	NA	NA	120
Agropyron_desertorum_psbL vs A._cristatum_L._Geartn._x_A._desertorum_Fisch._Schult._psbL	MLWL	NA	NA	NA	NA	114
Agropyron_desertorum_psbF vs A._cristatum_L._Geartn._x_A._desertorum_Fisch._Schult._psbF	MLWL	NA	NA	NA	NA	117
Agropyron_desertorum_psbE vs A._cristatum_L._Geartn._x_A._desertorum_Fisch._Schult._psbE	MLWL	NA	NA	NA	NA	249
Agropyron_desertorum_petL vs A._cristatum_L._Geartn._x_A._desertorum_Fisch._Schult._petL	MLWL	NA	NA	NA	NA	93
Agropyron_desertorum_petG vs A._cristatum_L._Geartn._x_A._desertorum_Fisch._Schult._petG	MLWL	NA	NA	NA	NA	111
Agropyron_desertorum_rps16 vs A._cristatum_L._Geartn._x_A._desertorum_Fisch._Schult._rps16	MLWL	NA	NA	NA	NA	273
Agropyron_desertorum_psaJ vs A._cristatum_L._Geartn._x_A._desertorum_Fisch._Schult._psaJ	MLWL	NA	NA	NA	NA	126
Agropyron_desertorum_rpl33 vs A._cristatum_L._Geartn._x_A._desertorum_Fisch._Schult._rpl33	MLWL	NA	NA	NA	NA	198
Agropyron_desertorum_rps18 vs A._cristatum_L._Geartn._x_A._desertorum_Fisch._Schult._rps18	MLWL	NA	NA	NA	NA	510
Agropyron_desertorum_rpl20 vs A._cristatum_L._Geartn._x_A._desertorum_Fisch._Schult._rpl20	MLWL	NA	NA	NA	NA	357
Agropyron_desertorum_rps12 vs A._cristatum_L._Geartn._x_A._desertorum_Fisch._Schult._rps12-2	MLWL	NA	NA	NA	NA	372
Agropyron_desertorum_clpP vs A._cristatum_L._Geartn._x_A._desertorum_Fisch._Schult._clpP	MLWL	NA	NA	NA	NA	648
Agropyron_desertorum_psbB vs A._cristatum_L._Geartn._x_A._desertorum_Fisch._Schult._psbB	MLWL	NA	NA	NA	NA	1524
Agropyron_desertorum_psbT vs A._cristatum_L._Geartn._x_A._desertorum_Fisch._Schult._psbT	MLWL	NA	NA	NA	NA	114
Agropyron_desertorum_psbN vs A._cristatum_L._Geartn._x_A._desertorum_Fisch._Schult._psbN	MLWL	NA	NA	NA	NA	129
Agropyron_desertorum_psbH vs A._cristatum_L._Geartn._x_A._desertorum_Fisch._Schult._psbH	MLWL	NA	NA	NA	NA	219
Agropyron_desertorum_psbK vs A._cristatum_L._Geartn._x_A._desertorum_Fisch._Schult._psbK	MLWL	NA	NA	NA	NA	183
Agropyron_desertorum_petB vs A._cristatum_L._Geartn._x_A._desertorum_Fisch._Schult._petB	MLWL	NA	NA	NA	NA	645
Agropyron_desertorum_petD vs A._cristatum_L._Geartn._x_A._desertorum_Fisch._Schult._petD	MLWL	NA	NA	NA	NA	486
Agropyron_desertorum_rpoA vs A._cristatum_L._Geartn._x_A._desertorum_Fisch._Schult._rpoA	MLWL	NA	NA	NA	NA	1017
Agropyron_desertorum_rps11 vs A._cristatum_L._Geartn._x_A._desertorum_Fisch._Schult._rps11	MLWL	NA	NA	NA	NA	429
Agropyron_desertorum_rpl36 vs A._cristatum_L._Geartn._x_A._desertorum_Fisch._Schult._rpl36	MLWL	NA	NA	NA	NA	111
Agropyron_desertorum_infA vs A._cristatum_L._Geartn._x_A._desertorum_Fisch._Schult._infA	MLWL	NA	NA	NA	NA	339
Agropyron_desertorum_rps8 vs A._cristatum_L._Geartn._x_A._desertorum_Fisch._Schult._rps8	MLWL	NA	NA	NA	NA	408
Agropyron_desertorum_rpl14 vs A._cristatum_L._Geartn._x_A._desertorum_Fisch._Schult._rpl14	MLWL	NA	NA	NA	NA	369
Agropyron_desertorum_rpl16 vs A._cristatum_L._Geartn._x_A._desertorum_Fisch._Schult._rpl16	MLWL	NA	NA	NA	NA	408
Agropyron_desertorum_rps3 vs A._cristatum_L._Geartn._x_A._desertorum_Fisch._Schult._rps3	MLWL	NA	NA	NA	NA	717
Agropyron_desertorum_psbI vs A._cristatum_L._Geartn._x_A._desertorum_Fisch._Schult._psbI	MLWL	NA	NA	NA	NA	108
Agropyron_desertorum_rpl22 vs A._cristatum_L._Geartn._x_A._desertorum_Fisch._Schult._rpl22	MLWL	NA	NA	NA	NA	447
Agropyron_desertorum_rps19 vs A._cristatum_L._Geartn._x_A._desertorum_Fisch._Schult._rps19-2	MLWL	NA	NA	NA	NA	279
Agropyron_desertorum_rpl2 vs A._cristatum_L._Geartn._x_A._desertorum_Fisch._Schult._rpl2	MLWL	-nan	-nan	-nan	NA	0
	MLWL	-nan	-nan	-nan	NA	0
Agropyron_desertorum_rpl23 vs A._cristatum_L._Geartn._x_A._desertorum_Fisch._Schult._rpl23-2	MLWL	NA	NA	NA	NA	279
Agropyron_desertorum_ndhB vs A._cristatum_L._Geartn._x_A._desertorum_Fisch._Schult._ndhB-2	MLWL	NA	NA	NA	NA	1530
Agropyron_desertorum_rps7 vs A._cristatum_L._Geartn._x_A._desertorum_Fisch._Schult._rps7-2	MLWL	NA	NA	NA	NA	468
Agropyron_desertorum_rps12-2 vs A._cristatum_L._Geartn._x_A._desertorum_Fisch._Schult._rps12-2	MLWL	NA	NA	NA	NA	372
Agropyron_desertorum_rps15 vs A._cristatum_L._Geartn._x_A._desertorum_Fisch._Schult._rps15-2	MLWL	NA	NA	NA	NA	270
Agropyron_desertorum_ndhF vs A._cristatum_L._Geartn._x_A._desertorum_Fisch._Schult._ndhF	MLWL	NA	NA	NA	NA	2217
Agropyron_desertorum_rpl32 vs A._cristatum_L._Geartn._x_A._desertorum_Fisch._Schult._rpl32	MLWL	NA	NA	NA	NA	189
Agropyron_desertorum_psbD vs A._cristatum_L._Geartn._x_A._desertorum_Fisch._Schult._psbD	MLWL	NA	NA	NA	NA	1059
Agropyron_desertorum_ccsA vs A._cristatum_L._Geartn._x_A._desertorum_Fisch._Schult._ccsA	MLWL	NA	NA	NA	NA	966
Agropyron_desertorum_ndhD vs A._cristatum_L._Geartn._x_A._desertorum_Fisch._Schult._ndhD	MLWL	NA	NA	NA	NA	1500
Agropyron_desertorum_psaC vs A._cristatum_L._Geartn._x_A._desertorum_Fisch._Schult._psaC	MLWL	NA	NA	NA	NA	243
Agropyron_desertorum_ndhE vs A._cristatum_L._Geartn._x_A._desertorum_Fisch._Schult._ndhE	MLWL	NA	NA	NA	NA	303
Agropyron_desertorum_ndhG vs A._cristatum_L._Geartn._x_A._desertorum_Fisch._Schult._ndhG	MLWL	NA	NA	NA	NA	528
Agropyron_desertorum_ndhI vs A._cristatum_L._Geartn._x_A._desertorum_Fisch._Schult._ndhI	MLWL	NA	NA	NA	NA	540
Agropyron_desertorum_ndhA vs A._cristatum_L._Geartn._x_A._desertorum_Fisch._Schult._ndhA	MLWL	NA	NA	NA	NA	1086
Agropyron_desertorum_ndhH vs A._cristatum_L._Geartn._x_A._desertorum_Fisch._Schult._ndhH	MLWL	NA	NA	NA	NA	1179
Agropyron_desertorum_rps15-2 vs A._cristatum_L._Geartn._x_A._desertorum_Fisch._Schult._rps15-2	MLWL	NA	NA	NA	NA	270
Agropyron_desertorum_rps7-2 vs A._cristatum_L._Geartn._x_A._desertorum_Fisch._Schult._rps7-2	MLWL	NA	NA	NA	NA	468
Agropyron_desertorum_psbC vs A._cristatum_L._Geartn._x_A._desertorum_Fisch._Schult._psbC	MLWL	NA	NA	NA	NA	1419
Agropyron_desertorum_ndhB-2 vs A._cristatum_L._Geartn._x_A._desertorum_Fisch._Schult._ndhB-2	MLWL	NA	NA	NA	NA	1530
Agropyron_desertorum_rpl23-2 vs A._cristatum_L._Geartn._x_A._desertorum_Fisch._Schult._rpl23-2	MLWL	NA	NA	NA	NA	279
Agropyron_desertorum_rpl2-2 vs A._cristatum_L._Geartn._x_A._desertorum_Fisch._Schult._rpl2-2	MLWL	-nan	-nan	-nan	NA	0
	MLWL	-nan	-nan	-nan	NA	0
Agropyron_desertorum_rps19-2 vs A._cristatum_L._Geartn._x_A._desertorum_Fisch._Schult._rps19-2	MLWL	NA	NA	NA	NA	279
Agropyron_desertorum_psbZ vs A._cristatum_L._Geartn._x_A._desertorum_Fisch._Schult._psbZ	MLWL	NA	NA	NA	NA	186
Agropyron_desertorum_psbM vs A._cristatum_L._Geartn._x_A._desertorum_Fisch._Schult._psbM	MLWL	NA	NA	NA	NA	102
