# Supplementary material for: Analysis of Chloroplast Genomes Provides Insights Into the Evolution of Agropyron
Source: Front Genet. 2022 Jan 25;13:832809. doi: 10.3389/fgene.2022.832809 (PMC8821885; doi:10.3389/fgene.2022.832809)
Supplement: Supplementary file 1 [file DataSheet1.ZIP › Additonal file/Table S5 A. mongolicum Keng.gene function state.xlsx]

## Sheet: Agropyron_mongolicum_Keng.gene_
Category	Gene group	Gene name
Photosynthesis	Subunits of photosystem I	psaA,psaB,psaC,psaI,psaJ
	Subunits of photosystem II	psbA,psbB,psbC,psbD,psbE,psbF,psbH, psbI,psbJ,psbK,psbL,psbM,psbN,psbT,psbZ
	Subunits of NADH dehydrogenase	ndhA*,ndhB*(2),ndhC,ndhD,ndhE,ndhF, ndhG,ndhH,ndhI,ndhJ,ndhK
	Subunits of cytochrome b/f complex	petA,petB*,petD*,petG,petL,petN
	Subunits of ATP synthase	atpA,atpB,atpE,atpF*,atpH,atpI
	Large subunit of rubisco	rbcL
	Subunits photochlorophyllide reductase	-
Self-replication	Proteins of large ribosomal subunit	rpl14,rpl16*,rpl2*(2),rpl20,rpl22, rpl23(2),rpl32,rpl33,rpl36
	Proteins of small ribosomal subunit	rps11,rps12**(2),rps14,rps15(2), rps16*,rps18,rps19(2),rps2,rps3,rps4,rps7(2),rps8
	Subunits of RNA polymerase	rpoA,rpoB,rpoC1,rpoC2
	Ribosomal RNAs	rrn16(2),rrn23(2),rrn4.5(2),rrn5(2)
	Transfer RNAs	trnA-UGC*(2),trnC-GCA,trnD-GUC,trnE-UUC ,trnF-GAA,trnG-GCC*,trnG-UCC,trnH-GUG(2), trnI-CAU(2),trnI-GAU*(2),trnK-UUU*,trnL-CAA(2), trnL-UAA*,trnL-UAG,trnM-CAU,trnN-GUU(2),trnP-UGG, trnQ-UUG,trnR-ACG(2),trnR-UCU,trnS-GCU,trnS-GGA, trnS-UGA,trnT-GGU,trnT-UGU,trnV-GAC(2),trnV-UAC*, trnW-CCA,trnY-GUA,trnfM-CAU
Other genes	Maturase	matK
	Protease	clpP
	Envelope membrane protein	cemA
	Acetyl-CoA carboxylase	-
	c-type cytochrome synthesis gene	ccsA
	Translation initiation factor	infA
	other	-
Genes of unknown function	Conserved hypothetical chloroplast ORF	ycf3**,ycf4
Notes:Gene*:Gene with one introns; Gene**:Gene with two introns; #Gene:Pseudo gene; Gene(2):Number of copies of multi-copy genes;
