# Supplementary material for: Analysis of Chloroplast Genomes Provides Insights Into the Evolution of Agropyron
Source: Front Genet. 2022 Jan 25;13:832809. doi: 10.3389/fgene.2022.832809 (PMC8821885; doi:10.3389/fgene.2022.832809)
Supplement: Supplementary file 1 [file DataSheet1.ZIP › Additonal file/Table S6 A. michnoi Roshev. vs A. cristatum L. Geartn. x A. desertorum_Fisch._Schult..all.gene.kaks.stat.xls]

Allgene	Ka:NaN	Ks:NaN	Ka/Ks:NaN
KaKs>1	0
KaKs=1	0
KaKs<1	1
Sequence	Method	Ka	Ks	Ka/Ks	P-Value(Fisher)	Length
Agropyron_michnoi_Roshev._petN vs A._cristatum_L._Geartn._x_A._desertorum_Fisch._Schult._petN	MLWL	NA	NA	NA	NA	87
Agropyron_michnoi_Roshev._rpoB vs A._cristatum_L._Geartn._x_A._desertorum_Fisch._Schult._rpoB	MLWL	NA	NA	NA	NA	3228
Agropyron_michnoi_Roshev._rpoC1 vs A._cristatum_L._Geartn._x_A._desertorum_Fisch._Schult._rpoC1	MLWL	NA	NA	NA	NA	2046
Agropyron_michnoi_Roshev._rpoC2 vs A._cristatum_L._Geartn._x_A._desertorum_Fisch._Schult._rpoC2	MLWL	0.000294186	0.000979551	0.300328	0.0535346	4425
Agropyron_michnoi_Roshev._rps2 vs A._cristatum_L._Geartn._x_A._desertorum_Fisch._Schult._rps2	MLWL	NA	NA	NA	NA	708
Agropyron_michnoi_Roshev._atpI vs A._cristatum_L._Geartn._x_A._desertorum_Fisch._Schult._atpI	MLWL	NA	0.00712596	0	NA	741
Agropyron_michnoi_Roshev._atpH vs A._cristatum_L._Geartn._x_A._desertorum_Fisch._Schult._atpH	MLWL	NA	NA	NA	NA	243
Agropyron_michnoi_Roshev._atpF vs A._cristatum_L._Geartn._x_A._desertorum_Fisch._Schult._atpF	MLWL	NA	NA	NA	NA	564
Agropyron_michnoi_Roshev._atpA vs A._cristatum_L._Geartn._x_A._desertorum_Fisch._Schult._atpA	MLWL	NA	0.00669606	0	NA	1512
Agropyron_michnoi_Roshev._rps14 vs A._cristatum_L._Geartn._x_A._desertorum_Fisch._Schult._rps14	MLWL	NA	NA	NA	NA	309
Agropyron_michnoi_Roshev._psbA vs A._cristatum_L._Geartn._x_A._desertorum_Fisch._Schult._psbA	MLWL	NA	NA	NA	NA	1059
Agropyron_michnoi_Roshev._psaB vs A._cristatum_L._Geartn._x_A._desertorum_Fisch._Schult._psaB	MLWL	NA	NA	NA	NA	2202
Agropyron_michnoi_Roshev._psaA vs A._cristatum_L._Geartn._x_A._desertorum_Fisch._Schult._psaA	MLWL	NA	NA	NA	NA	2250
Agropyron_michnoi_Roshev._ycf3 vs A._cristatum_L._Geartn._x_A._desertorum_Fisch._Schult._ycf3	MLWL	NA	NA	NA	NA	516
Agropyron_michnoi_Roshev._rps4 vs A._cristatum_L._Geartn._x_A._desertorum_Fisch._Schult._rps4	MLWL	NA	NA	NA	NA	603
Agropyron_michnoi_Roshev._ndhJ vs A._cristatum_L._Geartn._x_A._desertorum_Fisch._Schult._ndhJ	MLWL	NA	NA	NA	NA	477
Agropyron_michnoi_Roshev._ndhK vs A._cristatum_L._Geartn._x_A._desertorum_Fisch._Schult._ndhK	MLWL	NA	NA	NA	NA	735
Agropyron_michnoi_Roshev._ndhC vs A._cristatum_L._Geartn._x_A._desertorum_Fisch._Schult._ndhC	MLWL	NA	NA	NA	NA	360
Agropyron_michnoi_Roshev._atpE vs A._cristatum_L._Geartn._x_A._desertorum_Fisch._Schult._atpE	MLWL	NA	NA	NA	NA	411
Agropyron_michnoi_Roshev._atpB vs A._cristatum_L._Geartn._x_A._desertorum_Fisch._Schult._atpB	MLWL	NA	NA	NA	NA	1494
Agropyron_michnoi_Roshev._rbcL vs A._cristatum_L._Geartn._x_A._desertorum_Fisch._Schult._rbcL	MLWL	NA	NA	NA	NA	1431
Agropyron_michnoi_Roshev._matK vs A._cristatum_L._Geartn._x_A._desertorum_Fisch._Schult._matK	MLWL	NA	NA	NA	NA	1533
Agropyron_michnoi_Roshev._psaI vs A._cristatum_L._Geartn._x_A._desertorum_Fisch._Schult._psaI	MLWL	NA	NA	NA	NA	108
Agropyron_michnoi_Roshev._ycf4 vs A._cristatum_L._Geartn._x_A._desertorum_Fisch._Schult._ycf4	MLWL	NA	NA	NA	NA	555
Agropyron_michnoi_Roshev._cemA vs A._cristatum_L._Geartn._x_A._desertorum_Fisch._Schult._cemA	MLWL	NA	NA	NA	NA	690
Agropyron_michnoi_Roshev._petA vs A._cristatum_L._Geartn._x_A._desertorum_Fisch._Schult._petA	MLWL	NA	0.00546048	0	NA	960
Agropyron_michnoi_Roshev._psbJ vs A._cristatum_L._Geartn._x_A._desertorum_Fisch._Schult._psbJ	MLWL	NA	NA	NA	NA	120
Agropyron_michnoi_Roshev._psbL vs A._cristatum_L._Geartn._x_A._desertorum_Fisch._Schult._psbL	MLWL	NA	0.0546436	0	NA	114
Agropyron_michnoi_Roshev._psbF vs A._cristatum_L._Geartn._x_A._desertorum_Fisch._Schult._psbF	MLWL	NA	NA	NA	NA	117
Agropyron_michnoi_Roshev._psbE vs A._cristatum_L._Geartn._x_A._desertorum_Fisch._Schult._psbE	MLWL	NA	NA	NA	NA	249
Agropyron_michnoi_Roshev._petL vs A._cristatum_L._Geartn._x_A._desertorum_Fisch._Schult._petL	MLWL	0.0139661	NA	NA	NA	93
Agropyron_michnoi_Roshev._petG vs A._cristatum_L._Geartn._x_A._desertorum_Fisch._Schult._petG	MLWL	NA	NA	NA	NA	111
Agropyron_michnoi_Roshev._rps16 vs A._cristatum_L._Geartn._x_A._desertorum_Fisch._Schult._rps16	MLWL	NA	NA	NA	NA	273
Agropyron_michnoi_Roshev._psaJ vs A._cristatum_L._Geartn._x_A._desertorum_Fisch._Schult._psaJ	MLWL	NA	NA	NA	NA	126
Agropyron_michnoi_Roshev._rpl33 vs A._cristatum_L._Geartn._x_A._desertorum_Fisch._Schult._rpl33	MLWL	NA	NA	NA	NA	198
Agropyron_michnoi_Roshev._rps18 vs A._cristatum_L._Geartn._x_A._desertorum_Fisch._Schult._rps18	MLWL	NA	NA	NA	NA	510
Agropyron_michnoi_Roshev._rpl20 vs A._cristatum_L._Geartn._x_A._desertorum_Fisch._Schult._rpl20	MLWL	NA	NA	NA	NA	357
Agropyron_michnoi_Roshev._rps12 vs A._cristatum_L._Geartn._x_A._desertorum_Fisch._Schult._rps12-2	MLWL	NA	NA	NA	NA	372
Agropyron_michnoi_Roshev._clpP vs A._cristatum_L._Geartn._x_A._desertorum_Fisch._Schult._clpP	MLWL	NA	NA	NA	NA	648
Agropyron_michnoi_Roshev._psbB vs A._cristatum_L._Geartn._x_A._desertorum_Fisch._Schult._psbB	MLWL	NA	NA	NA	NA	1524
Agropyron_michnoi_Roshev._psbT vs A._cristatum_L._Geartn._x_A._desertorum_Fisch._Schult._psbT	MLWL	NA	NA	NA	NA	114
Agropyron_michnoi_Roshev._psbN vs A._cristatum_L._Geartn._x_A._desertorum_Fisch._Schult._psbN	MLWL	NA	NA	NA	NA	129
Agropyron_michnoi_Roshev._psbH vs A._cristatum_L._Geartn._x_A._desertorum_Fisch._Schult._psbH	MLWL	NA	NA	NA	NA	219
Agropyron_michnoi_Roshev._psbK vs A._cristatum_L._Geartn._x_A._desertorum_Fisch._Schult._psbK	MLWL	NA	NA	NA	NA	183
Agropyron_michnoi_Roshev._petB vs A._cristatum_L._Geartn._x_A._desertorum_Fisch._Schult._petB	MLWL	NA	NA	NA	NA	645
Agropyron_michnoi_Roshev._petD vs A._cristatum_L._Geartn._x_A._desertorum_Fisch._Schult._petD	MLWL	NA	NA	NA	NA	486
Agropyron_michnoi_Roshev._rpoA vs A._cristatum_L._Geartn._x_A._desertorum_Fisch._Schult._rpoA	MLWL	NA	NA	NA	NA	1017
Agropyron_michnoi_Roshev._rps11 vs A._cristatum_L._Geartn._x_A._desertorum_Fisch._Schult._rps11	MLWL	NA	NA	NA	NA	429
Agropyron_michnoi_Roshev._rpl36 vs A._cristatum_L._Geartn._x_A._desertorum_Fisch._Schult._rpl36	MLWL	NA	NA	NA	NA	111
Agropyron_michnoi_Roshev._infA vs A._cristatum_L._Geartn._x_A._desertorum_Fisch._Schult._infA	MLWL	NA	NA	NA	NA	339
Agropyron_michnoi_Roshev._rps8 vs A._cristatum_L._Geartn._x_A._desertorum_Fisch._Schult._rps8	MLWL	NA	NA	NA	NA	408
Agropyron_michnoi_Roshev._rpl14 vs A._cristatum_L._Geartn._x_A._desertorum_Fisch._Schult._rpl14	MLWL	NA	NA	NA	NA	369
Agropyron_michnoi_Roshev._rpl16 vs A._cristatum_L._Geartn._x_A._desertorum_Fisch._Schult._rpl16	MLWL	0.003102	NA	NA	NA	408
Agropyron_michnoi_Roshev._rps3 vs A._cristatum_L._Geartn._x_A._desertorum_Fisch._Schult._rps3	MLWL	NA	NA	NA	NA	717
Agropyron_michnoi_Roshev._psbI vs A._cristatum_L._Geartn._x_A._desertorum_Fisch._Schult._psbI	MLWL	NA	NA	NA	NA	108
Agropyron_michnoi_Roshev._rpl22 vs A._cristatum_L._Geartn._x_A._desertorum_Fisch._Schult._rpl22	MLWL	NA	NA	NA	NA	447
Agropyron_michnoi_Roshev._rps19 vs A._cristatum_L._Geartn._x_A._desertorum_Fisch._Schult._rps19-2	MLWL	NA	NA	NA	NA	279
Agropyron_michnoi_Roshev._rpl2 vs A._cristatum_L._Geartn._x_A._desertorum_Fisch._Schult._rpl2	MLWL	#NAME?	#NAME?	#NAME?	NA	0
	MLWL	#NAME?	#NAME?	#NAME?	NA	0
Agropyron_michnoi_Roshev._rpl23 vs A._cristatum_L._Geartn._x_A._desertorum_Fisch._Schult._rpl23-2	MLWL	NA	NA	NA	NA	279
Agropyron_michnoi_Roshev._ndhB vs A._cristatum_L._Geartn._x_A._desertorum_Fisch._Schult._ndhB-2	MLWL	NA	NA	NA	NA	1530
Agropyron_michnoi_Roshev._rps7 vs A._cristatum_L._Geartn._x_A._desertorum_Fisch._Schult._rps7-2	MLWL	NA	NA	NA	NA	468
Agropyron_michnoi_Roshev._rps12-2 vs A._cristatum_L._Geartn._x_A._desertorum_Fisch._Schult._rps12-2	MLWL	NA	NA	NA	NA	372
Agropyron_michnoi_Roshev._rps15 vs A._cristatum_L._Geartn._x_A._desertorum_Fisch._Schult._rps15-2	MLWL	NA	NA	NA	NA	270
Agropyron_michnoi_Roshev._ndhF vs A._cristatum_L._Geartn._x_A._desertorum_Fisch._Schult._ndhF	MLWL	NA	NA	NA	NA	2217
Agropyron_michnoi_Roshev._rpl32 vs A._cristatum_L._Geartn._x_A._desertorum_Fisch._Schult._rpl32	MLWL	NA	NA	NA	NA	189
Agropyron_michnoi_Roshev._psbD vs A._cristatum_L._Geartn._x_A._desertorum_Fisch._Schult._psbD	MLWL	NA	NA	NA	NA	1059
Agropyron_michnoi_Roshev._ccsA vs A._cristatum_L._Geartn._x_A._desertorum_Fisch._Schult._ccsA	MLWL	NA	0.005828	0	NA	966
Agropyron_michnoi_Roshev._ndhD vs A._cristatum_L._Geartn._x_A._desertorum_Fisch._Schult._ndhD	MLWL	NA	0.003646	0	NA	1500
Agropyron_michnoi_Roshev._psaC vs A._cristatum_L._Geartn._x_A._desertorum_Fisch._Schult._psaC	MLWL	NA	NA	NA	NA	243
Agropyron_michnoi_Roshev._ndhE vs A._cristatum_L._Geartn._x_A._desertorum_Fisch._Schult._ndhE	MLWL	NA	NA	NA	NA	303
Agropyron_michnoi_Roshev._ndhG vs A._cristatum_L._Geartn._x_A._desertorum_Fisch._Schult._ndhG	MLWL	NA	NA	NA	NA	528
Agropyron_michnoi_Roshev._ndhI vs A._cristatum_L._Geartn._x_A._desertorum_Fisch._Schult._ndhI	MLWL	NA	NA	NA	NA	540
Agropyron_michnoi_Roshev._ndhA vs A._cristatum_L._Geartn._x_A._desertorum_Fisch._Schult._ndhA	MLWL	NA	NA	NA	NA	1086
Agropyron_michnoi_Roshev._ndhH vs A._cristatum_L._Geartn._x_A._desertorum_Fisch._Schult._ndhH	MLWL	NA	NA	NA	NA	1179
Agropyron_michnoi_Roshev._rps15-2 vs A._cristatum_L._Geartn._x_A._desertorum_Fisch._Schult._rps15-2	MLWL	NA	NA	NA	NA	270
Agropyron_michnoi_Roshev._rps7-2 vs A._cristatum_L._Geartn._x_A._desertorum_Fisch._Schult._rps7-2	MLWL	NA	NA	NA	NA	468
Agropyron_michnoi_Roshev._psbC vs A._cristatum_L._Geartn._x_A._desertorum_Fisch._Schult._psbC	MLWL	NA	NA	NA	NA	1419
Agropyron_michnoi_Roshev._ndhB-2 vs A._cristatum_L._Geartn._x_A._desertorum_Fisch._Schult._ndhB-2	MLWL	NA	NA	NA	NA	1530
Agropyron_michnoi_Roshev._rpl23-2 vs A._cristatum_L._Geartn._x_A._desertorum_Fisch._Schult._rpl23-2	MLWL	NA	NA	NA	NA	279
Agropyron_michnoi_Roshev._rpl2-2 vs A._cristatum_L._Geartn._x_A._desertorum_Fisch._Schult._rpl2-2	MLWL	#NAME?	#NAME?	#NAME?	NA	0
	MLWL	#NAME?	#NAME?	#NAME?	NA	0
Agropyron_michnoi_Roshev._rps19-2 vs A._cristatum_L._Geartn._x_A._desertorum_Fisch._Schult._rps19-2	MLWL	NA	NA	NA	NA	279
Agropyron_michnoi_Roshev._psbZ vs A._cristatum_L._Geartn._x_A._desertorum_Fisch._Schult._psbZ	MLWL	NA	NA	NA	NA	186
Agropyron_michnoi_Roshev._psbM vs A._cristatum_L._Geartn._x_A._desertorum_Fisch._Schult._psbM	MLWL	NA	NA	NA	NA	102
