# Supplementary material for: Analysis of Chloroplast Genomes Provides Insights Into the Evolution of Agropyron
Source: Front Genet. 2022 Jan 25;13:832809. doi: 10.3389/fgene.2022.832809 (PMC8821885; doi:10.3389/fgene.2022.832809)
Supplement: Supplementary file 1 [file DataSheet1.ZIP › Additonal file/Table S9 A. michnoi Roshev. vs A. mongolicum Keng .xls]

Allgene	Ka:NaN	Ks:NaN	Ka/Ks:NaN
KaKs>1	0
KaKs=1	0
KaKs<1	1
Sequence	Method	Ka	Ks	Ka/Ks	P-Value(Fisher)	Length
Agropyron_michnoi_Roshev._petN vs Agropyron_mongolicum_Keng_petN	MLWL	NA	NA	NA	NA	87
Agropyron_michnoi_Roshev._rpoB vs Agropyron_mongolicum_Keng_rpoB	MLWL	NA	NA	NA	NA	3228
Agropyron_michnoi_Roshev._rpoC1 vs Agropyron_mongolicum_Keng_rpoC1	MLWL	NA	NA	NA	NA	2046
Agropyron_michnoi_Roshev._rpoC2 vs Agropyron_mongolicum_Keng_rpoC2	MLWL	0.000294186	0.000979551	0.300328	0.0535346	4425
Agropyron_michnoi_Roshev._rps2 vs Agropyron_mongolicum_Keng_rps2	MLWL	NA	NA	NA	NA	708
Agropyron_michnoi_Roshev._atpI vs Agropyron_mongolicum_Keng_atpI	MLWL	NA	NA	NA	NA	741
Agropyron_michnoi_Roshev._atpH vs Agropyron_mongolicum_Keng_atpH	MLWL	NA	NA	NA	NA	243
Agropyron_michnoi_Roshev._atpF vs Agropyron_mongolicum_Keng_atpF	MLWL	NA	NA	NA	NA	564
Agropyron_michnoi_Roshev._atpA vs Agropyron_mongolicum_Keng_atpA	MLWL	NA	NA	NA	NA	1512
Agropyron_michnoi_Roshev._rps14 vs Agropyron_mongolicum_Keng_rps14	MLWL	NA	NA	NA	NA	309
Agropyron_michnoi_Roshev._psbA vs Agropyron_mongolicum_Keng_psbA	MLWL	NA	NA	NA	NA	1059
Agropyron_michnoi_Roshev._psaB vs Agropyron_mongolicum_Keng_psaB	MLWL	NA	NA	NA	NA	2202
Agropyron_michnoi_Roshev._psaA vs Agropyron_mongolicum_Keng_psaA	MLWL	NA	NA	NA	NA	2250
Agropyron_michnoi_Roshev._ycf3 vs Agropyron_mongolicum_Keng_ycf3	MLWL	NA	NA	NA	NA	516
Agropyron_michnoi_Roshev._rps4 vs Agropyron_mongolicum_Keng_rps4	MLWL	NA	NA	NA	NA	603
Agropyron_michnoi_Roshev._ndhJ vs Agropyron_mongolicum_Keng_ndhJ	MLWL	NA	NA	NA	NA	477
Agropyron_michnoi_Roshev._ndhK vs Agropyron_mongolicum_Keng_ndhK	MLWL	NA	NA	NA	NA	735
Agropyron_michnoi_Roshev._ndhC vs Agropyron_mongolicum_Keng_ndhC	MLWL	NA	NA	NA	NA	360
Agropyron_michnoi_Roshev._atpE vs Agropyron_mongolicum_Keng_atpE	MLWL	NA	NA	NA	NA	411
Agropyron_michnoi_Roshev._atpB vs Agropyron_mongolicum_Keng_atpB	MLWL	NA	NA	NA	NA	1494
Agropyron_michnoi_Roshev._rbcL vs Agropyron_mongolicum_Keng_rbcL	MLWL	0.000872775	NA	NA	NA	1431
Agropyron_michnoi_Roshev._matK vs Agropyron_mongolicum_Keng_matK	MLWL	NA	NA	NA	NA	1533
Agropyron_michnoi_Roshev._psaI vs Agropyron_mongolicum_Keng_psaI	MLWL	NA	NA	NA	NA	108
Agropyron_michnoi_Roshev._ycf4 vs Agropyron_mongolicum_Keng_ycf4	MLWL	NA	NA	NA	NA	555
Agropyron_michnoi_Roshev._cemA vs Agropyron_mongolicum_Keng_cemA	MLWL	NA	NA	NA	NA	690
Agropyron_michnoi_Roshev._petA vs Agropyron_mongolicum_Keng_petA	MLWL	NA	NA	NA	NA	960
Agropyron_michnoi_Roshev._psbJ vs Agropyron_mongolicum_Keng_psbJ	MLWL	0.0111342	NA	NA	NA	120
Agropyron_michnoi_Roshev._psbL vs Agropyron_mongolicum_Keng_psbL	MLWL	NA	0.0546436	0	NA	114
Agropyron_michnoi_Roshev._psbF vs Agropyron_mongolicum_Keng_psbF	MLWL	NA	NA	NA	NA	117
Agropyron_michnoi_Roshev._psbE vs Agropyron_mongolicum_Keng_psbE	MLWL	NA	NA	NA	NA	249
Agropyron_michnoi_Roshev._petL vs Agropyron_mongolicum_Keng_petL	MLWL	NA	NA	NA	NA	93
Agropyron_michnoi_Roshev._petG vs Agropyron_mongolicum_Keng_petG	MLWL	NA	NA	NA	NA	111
Agropyron_michnoi_Roshev._rps16 vs Agropyron_mongolicum_Keng_rps16	MLWL	NA	NA	NA	NA	273
Agropyron_michnoi_Roshev._psaJ vs Agropyron_mongolicum_Keng_psaJ	MLWL	NA	NA	NA	NA	126
Agropyron_michnoi_Roshev._rpl33 vs Agropyron_mongolicum_Keng_rpl33	MLWL	NA	NA	NA	NA	198
Agropyron_michnoi_Roshev._rps18 vs Agropyron_mongolicum_Keng_rps18	MLWL	NA	NA	NA	NA	510
Agropyron_michnoi_Roshev._rpl20 vs Agropyron_mongolicum_Keng_rpl20	MLWL	NA	NA	NA	NA	357
Agropyron_michnoi_Roshev._rps12 vs Agropyron_mongolicum_Keng_rps12-2	MLWL	NA	NA	NA	NA	372
Agropyron_michnoi_Roshev._clpP vs Agropyron_mongolicum_Keng_clpP	MLWL	NA	NA	NA	NA	648
Agropyron_michnoi_Roshev._psbB vs Agropyron_mongolicum_Keng_psbB	MLWL	NA	NA	NA	NA	1524
Agropyron_michnoi_Roshev._psbT vs Agropyron_mongolicum_Keng_psbT	MLWL	NA	NA	NA	NA	114
Agropyron_michnoi_Roshev._psbN vs Agropyron_mongolicum_Keng_psbN	MLWL	NA	NA	NA	NA	129
Agropyron_michnoi_Roshev._psbH vs Agropyron_mongolicum_Keng_psbH	MLWL	NA	NA	NA	NA	219
Agropyron_michnoi_Roshev._psbK vs Agropyron_mongolicum_Keng_psbK	MLWL	NA	NA	NA	NA	183
Agropyron_michnoi_Roshev._petB vs Agropyron_mongolicum_Keng_petB	MLWL	NA	NA	NA	NA	645
Agropyron_michnoi_Roshev._petD vs Agropyron_mongolicum_Keng_petD	MLWL	NA	NA	NA	NA	486
Agropyron_michnoi_Roshev._rpoA vs Agropyron_mongolicum_Keng_rpoA	MLWL	NA	NA	NA	NA	1017
Agropyron_michnoi_Roshev._rps11 vs Agropyron_mongolicum_Keng_rps11	MLWL	NA	NA	NA	NA	429
Agropyron_michnoi_Roshev._rpl36 vs Agropyron_mongolicum_Keng_rpl36	MLWL	NA	NA	NA	NA	111
Agropyron_michnoi_Roshev._infA vs Agropyron_mongolicum_Keng_infA	MLWL	NA	NA	NA	NA	339
Agropyron_michnoi_Roshev._rps8 vs Agropyron_mongolicum_Keng_rps8	MLWL	NA	NA	NA	NA	408
Agropyron_michnoi_Roshev._rpl14 vs Agropyron_mongolicum_Keng_rpl14	MLWL	NA	NA	NA	NA	369
Agropyron_michnoi_Roshev._rpl16 vs Agropyron_mongolicum_Keng_rpl16	MLWL	0.003102	NA	NA	NA	408
Agropyron_michnoi_Roshev._rps3 vs Agropyron_mongolicum_Keng_rps3	MLWL	NA	NA	NA	NA	717
Agropyron_michnoi_Roshev._psbI vs Agropyron_mongolicum_Keng_psbI	MLWL	NA	NA	NA	NA	108
Agropyron_michnoi_Roshev._rpl22 vs Agropyron_mongolicum_Keng_rpl22	MLWL	NA	NA	NA	NA	447
Agropyron_michnoi_Roshev._rps19 vs Agropyron_mongolicum_Keng_rps19-2	MLWL	NA	NA	NA	NA	279
Agropyron_michnoi_Roshev._rpl2 vs Agropyron_mongolicum_Keng_rpl2	MLWL	#NAME?	#NAME?	#NAME?	NA	0
	MLWL	#NAME?	#NAME?	#NAME?	NA	0
Agropyron_michnoi_Roshev._rpl23 vs Agropyron_mongolicum_Keng_rpl23-2	MLWL	NA	NA	NA	NA	279
Agropyron_michnoi_Roshev._ndhB vs Agropyron_mongolicum_Keng_ndhB-2	MLWL	NA	NA	NA	NA	1530
Agropyron_michnoi_Roshev._rps7 vs Agropyron_mongolicum_Keng_rps7-2	MLWL	NA	NA	NA	NA	468
Agropyron_michnoi_Roshev._rps12-2 vs Agropyron_mongolicum_Keng_rps12-2	MLWL	NA	NA	NA	NA	372
Agropyron_michnoi_Roshev._rps15 vs Agropyron_mongolicum_Keng_rps15-2	MLWL	NA	NA	NA	NA	270
Agropyron_michnoi_Roshev._ndhF vs Agropyron_mongolicum_Keng_ndhF	MLWL	NA	NA	NA	NA	2217
Agropyron_michnoi_Roshev._rpl32 vs Agropyron_mongolicum_Keng_rpl32	MLWL	NA	NA	NA	NA	189
Agropyron_michnoi_Roshev._psbD vs Agropyron_mongolicum_Keng_psbD	MLWL	NA	NA	NA	NA	1059
Agropyron_michnoi_Roshev._ccsA vs Agropyron_mongolicum_Keng_ccsA	MLWL	0.00126606	NA	NA	NA	966
Agropyron_michnoi_Roshev._ndhD vs Agropyron_mongolicum_Keng_ndhD	MLWL	NA	NA	NA	NA	1500
Agropyron_michnoi_Roshev._psaC vs Agropyron_mongolicum_Keng_psaC	MLWL	NA	NA	NA	NA	243
Agropyron_michnoi_Roshev._ndhE vs Agropyron_mongolicum_Keng_ndhE	MLWL	NA	NA	NA	NA	303
Agropyron_michnoi_Roshev._ndhG vs Agropyron_mongolicum_Keng_ndhG	MLWL	NA	NA	NA	NA	528
Agropyron_michnoi_Roshev._ndhI vs Agropyron_mongolicum_Keng_ndhI	MLWL	NA	NA	NA	NA	540
Agropyron_michnoi_Roshev._ndhA vs Agropyron_mongolicum_Keng_ndhA	MLWL	NA	NA	NA	NA	1086
Agropyron_michnoi_Roshev._ndhH vs Agropyron_mongolicum_Keng_ndhH	MLWL	NA	NA	NA	NA	1179
Agropyron_michnoi_Roshev._rps15-2 vs Agropyron_mongolicum_Keng_rps15-2	MLWL	NA	NA	NA	NA	270
Agropyron_michnoi_Roshev._rps7-2 vs Agropyron_mongolicum_Keng_rps7-2	MLWL	NA	NA	NA	NA	468
Agropyron_michnoi_Roshev._psbC vs Agropyron_mongolicum_Keng_psbC	MLWL	NA	NA	NA	NA	1419
Agropyron_michnoi_Roshev._ndhB-2 vs Agropyron_mongolicum_Keng_ndhB-2	MLWL	NA	NA	NA	NA	1530
Agropyron_michnoi_Roshev._rpl23-2 vs Agropyron_mongolicum_Keng_rpl23-2	MLWL	NA	NA	NA	NA	279
Agropyron_michnoi_Roshev._rpl2-2 vs Agropyron_mongolicum_Keng_rpl2-2	MLWL	#NAME?	#NAME?	#NAME?	NA	0
	MLWL	#NAME?	#NAME?	#NAME?	NA	0
Agropyron_michnoi_Roshev._rps19-2 vs Agropyron_mongolicum_Keng_rps19-2	MLWL	NA	NA	NA	NA	279
Agropyron_michnoi_Roshev._psbZ vs Agropyron_mongolicum_Keng_psbZ	MLWL	NA	NA	NA	NA	186
Agropyron_michnoi_Roshev._psbM vs Agropyron_mongolicum_Keng_psbM	MLWL	NA	NA	NA	NA	102
